# Supplementary material for: Red-Shifted Epac-Based FRET cAMP Sensors for All-Optical cAMP Control and Multiparameter Imaging
Source: Cells. 2026 Jul 6;15(13):1223. doi: 10.3390/cells15131223 (PMC13360413; doi:10.3390/cells15131223)
Supplement: Supplementary file 1 [file cells-15-01223-s001.zip]

Archive with 1 entries (1 files):
- cells-4305631-supplementary.pdf
